# Supplementary material for: Multifunctional Cyanine-Based Theranostic Probe for Cancer Imaging and Therapy
Source: Int J Mol Sci. 2021 Nov 11;22(22):12214. doi: 10.3390/ijms222212214 (PMC8625430; doi:10.3390/ijms222212214)
Supplement: Supplementary file 1 [file ijms-22-12214-s001.zip]

Archive with 1 entries (1 files):
- ijms-1430875-supplementary.pdf
